# Supplementary material for: ﻿Cytosporalongdensis sp. nov. and C.sinensis (Diaporthales, Valsaceae) associated with Populusalba subsp. pyramidalis canker and dieback in China
Source: MycoKeys. 2025 Jun 13;118:345–59. doi: 10.3897/mycokeys.118.152880 (PMC12238985; doi:10.3897/mycokeys.118.152880)
Supplement: XML Treatment for Cytospora longdensis [file mycokeys.118.152880-treatment1.xml]

<!DOCTYPE tp:taxon-treatment
  PUBLIC "-//TaxonX//DTD Taxonomic Treatment Publishing DTD v0 20100105//EN" "tax-treatment-NSO.dtd">
<tp:taxon-treatment xmlns:tp="http://www.plazi.org/taxpub"><tp:treatment-meta><kwd-group><label>Taxon classification</label><kwd>
                <named-content content-type="kingdom">Fungi</named-content>
              </kwd><kwd>
                <named-content content-type="order">Diaporthales</named-content>
              </kwd><kwd>
                <named-content content-type="family">Valsaceae</named-content>
              </kwd></kwd-group><mixed-citation publication-type="journal"><person-group><name><surname>Li</surname><given-names>Jieqiong</given-names></name><name><surname>Li</surname><given-names>Canting</given-names></name><name><surname>Wang</surname><given-names>Ganlin</given-names></name><name><surname>Zhu</surname><given-names>Liangliang</given-names></name><name><surname>Huang</surname><given-names>Lili</given-names></name></person-group><article-title>﻿<italic><tp:taxon-name><tp:taxon-name-part taxon-name-part-type="genus" reg="Cytospora">Cytospora</tp:taxon-name-part><tp:taxon-name-part taxon-name-part-type="species" reg="longdensis">longdensis</tp:taxon-name-part></tp:taxon-name></italic> sp. nov. and <italic><tp:taxon-name><tp:taxon-name-part taxon-name-part-type="genus" reg="Cytospora">C.</tp:taxon-name-part><tp:taxon-name-part taxon-name-part-type="species" reg="sinensis">sinensis</tp:taxon-name-part></tp:taxon-name></italic> (<tp:taxon-name><tp:taxon-name-part taxon-name-part-type="order">Diaporthales</tp:taxon-name-part></tp:taxon-name>, <tp:taxon-name><tp:taxon-name-part taxon-name-part-type="family">Valsaceae</tp:taxon-name-part></tp:taxon-name>) associated with <italic><tp:taxon-name><tp:taxon-name-part taxon-name-part-type="genus" reg="Populus">Populus</tp:taxon-name-part><tp:taxon-name-part taxon-name-part-type="species" reg="alba">alba</tp:taxon-name-part></tp:taxon-name></italic> subsp. <italic><tp:taxon-name><tp:taxon-name-part taxon-name-part-type="genus" reg="Populus"/><tp:taxon-name-part taxon-name-part-type="species" reg="alba"/><tp:taxon-name-part taxon-name-part-type="subspecies" reg="pyramidalis">pyramidalis</tp:taxon-name-part></tp:taxon-name></italic> canker and dieback in China</article-title><source>MycoKeys</source><day>13</day><month>06</month><year>2025</year><volume>118</volume><fpage>345</fpage><lpage>359</lpage><pub-id pub-id-type="doi">10.3897/mycokeys.118.152880</pub-id></mixed-citation></tp:treatment-meta><tp:nomenclature><label>﻿</label><tp:taxon-name>
              <object-id xmlns:xlink="http://www.w3.org/1999/xlink" content-type="arpha" xlink:type="simple">21291787-CDC5-5936-B0E5-6330464927C5</object-id>
              <tp:taxon-name-part taxon-name-part-type="genus" reg="Cytospora">Cytospora</tp:taxon-name-part>
              <tp:taxon-name-part taxon-name-part-type="species" reg="longdensis">longdensis</tp:taxon-name-part>
              <object-id xmlns:xlink="http://www.w3.org/1999/xlink" content-type="mycobank" xlink:type="simple">857641</object-id>
            </tp:taxon-name><tp:taxon-authority>J.Q. Li &amp; L.L. Huang</tp:taxon-authority><tp:taxon-status xmlns:xlink="http://www.w3.org/1999/xlink" xlink:type="simple">sp. nov.</tp:taxon-status><xref ref-type="fig" rid="F2">Fig. 2</xref></tp:nomenclature><tp:treatment-sec sec-type="etymology" id="SECID0ENUDI"><title>Etymology.</title><p>Named after the locality, Longde County, Guyuan City, where the fungus was first collected.</p><fig id="F2" position="float" orientation="portrait"><object-id xmlns:xlink="http://www.w3.org/1999/xlink" content-type="doi" xlink:type="simple">10.3897/mycokeys.118.152880.figure2</object-id><object-id xmlns:xlink="http://www.w3.org/1999/xlink" content-type="arpha" xlink:type="simple">AE589C6D-EF77-5694-96AA-9542F1642CDD</object-id><label>Figure 2.</label><caption><p><italic><tp:taxon-name><tp:taxon-name-part taxon-name-part-type="genus" reg="Cytospora">Cytospora</tp:taxon-name-part><tp:taxon-name-part taxon-name-part-type="species" reg="longdensis">longdensis</tp:taxon-name-part></tp:taxon-name></italic> (D 116). <bold>A–C.</bold> View of conidiomata on branch; <bold>D, E.</bold> Transverse section through a conidioma; <bold>F.</bold> Longitudinal section through a conidioma; <bold>G.</bold> Conidiophores, conidiogenous cells, and conidia; <bold>H.</bold> Conidia; <bold>I.</bold> Culture on PDA after five days, front side (left) and back side (right). Scale bars: 500 μm (<bold>A</bold>); 100 μm (<bold>B–F</bold>); 5 μm (<bold>G, H</bold>).</p></caption><graphic xmlns:xlink="http://www.w3.org/1999/xlink" xlink:href="mycokeys-118-345-g002.jpg" position="float" orientation="portrait" xlink:type="simple" id="oo_1352585.jpg"><uri content-type="original_file" xlink:type="simple">https://binary.pensoft.net/fig/1352585</uri></graphic></fig></tp:treatment-sec><tp:treatment-sec sec-type="Typification" id="SECID0E3VDI"><title>Typification.</title><p>China • Ningxia Hui Autonomous Region, Guyuan City, Longde County, Shatang Town, <named-content xmlns:xlink="http://www.w3.org/1999/xlink" content-type="dwc:verbatimCoordinates" xlink:type="simple"><named-content content-type="geo-json" specific-use="{&#34;type&#34;:&#34;Point&#34;,&#34;coordinates&#34;:[106.118722,35.586806]}" id="NCID0EFWDI" xlink:type="simple">35°35'12.5"N, 106°7'7.4"E</named-content></named-content>, on cankered and diebacked branches of <tp:taxon-name><tp:taxon-name-part taxon-name-part-type="genus" reg="Populus">Populus</tp:taxon-name-part><tp:taxon-name-part taxon-name-part-type="species" reg="alba">alba</tp:taxon-name-part><tp:taxon-name-part taxon-name-part-type="infraspecific-rank">subsp.</tp:taxon-name-part><tp:taxon-name-part taxon-name-part-type="subspecies" reg="pyramidalis">pyramidalis</tp:taxon-name-part></tp:taxon-name>, 30 July 2022, J.Q. Li &amp; L.L. Huang (holotype: <abbrev xmlns:xlink="http://www.w3.org/1999/xlink" xlink:title="State Key Laboratory for Crop Stress Resistance and High-Efﬁciency Production, Northwest A&amp;F University" id="ABBRID0E2WDI" xlink:type="simple">NWAFU</abbrev> H116, ex-holotype culture: D116).</p></tp:treatment-sec><tp:treatment-sec sec-type="description" id="SECID0E6WDI"><title>Description.</title><p><bold><italic>Sexual morph</italic></bold>: not observed. <bold><italic>Asexual morph</italic></bold>: Conidiomata immersed or semi-immersed in bark, discoid, with multiple locules. Conceptacle absent. Ectostromatic disc greenish black to black, circular to ovoid, (296–)351–508(–603) μm in diameter, with one ostiole per disc. Ostiole black, circular to ovoid, (42–)52–87(–105) μm in diameter. Locules numerous, subdivided by invaginations with common walls. Conidiophores hyaline, thin-walled, unbranched, or occasionally branched at the bases, 15.1–26.3 × 1.0–2.1 μm (av. = 18.9 ± 2.9 × 1.4 ± 0.3 μm, n = 30). Conidiogenous cells enteroblastic, phialidic, subcylindrical to cylindrical. Conidia hyaline, smooth, allantoid, aseptate, 4.2–5.7 × 1.6–2.2 μm (av. = 5.0 ± 0.4 × 1.8 ± 0.2 μm, n = 50).</p></tp:treatment-sec><tp:treatment-sec sec-type="description" id="SECID0ENXDI"><title>Culture characteristics.</title><p>Colonies at 25 °C on PDA are initially white, flat, reaching 4.7 cm in diameter after three days, becoming buff, and fully covering the 9.0 cm Petri dish after seven days.</p></tp:treatment-sec><tp:treatment-sec sec-type="material" id="SECID0ESXDI"><title>Additional materials examined.</title><p>China • Ningxia Hui Autonomous Region, Guyuan City, Longde County, Shatang Town, <named-content xmlns:xlink="http://www.w3.org/1999/xlink" content-type="dwc:verbatimCoordinates" xlink:type="simple"><named-content content-type="geo-json" specific-use="{&#34;type&#34;:&#34;Point&#34;,&#34;coordinates&#34;:[106.118722,35.586806]}" id="NCID0E2XDI" xlink:type="simple">35°35'12.5"N, 106°7'7.4"E</named-content></named-content>, on cankered branches of <tp:taxon-name><tp:taxon-name-part taxon-name-part-type="genus" reg="Populus">Populus</tp:taxon-name-part><tp:taxon-name-part taxon-name-part-type="species" reg="alba">alba</tp:taxon-name-part><tp:taxon-name-part taxon-name-part-type="infraspecific-rank">subsp.</tp:taxon-name-part><tp:taxon-name-part taxon-name-part-type="subspecies" reg="pyramidalis">pyramidalis</tp:taxon-name-part></tp:taxon-name>, 30 July 2022, J.Q. Li &amp; L.L. Huang (<abbrev xmlns:xlink="http://www.w3.org/1999/xlink" xlink:title="State Key Laboratory for Crop Stress Resistance and High-Efﬁciency Production, Northwest A&amp;F University" id="ABBRID0ERYDI" xlink:type="simple">NWAFU</abbrev> H117, culture: D117; <abbrev xmlns:xlink="http://www.w3.org/1999/xlink" xlink:title="State Key Laboratory for Crop Stress Resistance and High-Efﬁciency Production, Northwest A&amp;F University" id="ABBRID0EVYDI" xlink:type="simple">NWAFU</abbrev> H118, culture: D118).</p></tp:treatment-sec><tp:treatment-sec sec-type="notes" id="SECID0EZYDI"><title>Notes.</title><p><italic><tp:taxon-name><tp:taxon-name-part taxon-name-part-type="genus" reg="Cytospora">Cytospora</tp:taxon-name-part><tp:taxon-name-part taxon-name-part-type="species" reg="longdensis">longdensis</tp:taxon-name-part></tp:taxon-name></italic> is phylogenetically closely related to <italic><tp:taxon-name><tp:taxon-name-part taxon-name-part-type="genus" reg="Cytospora">C.</tp:taxon-name-part><tp:taxon-name-part taxon-name-part-type="species" reg="suecica">suecica</tp:taxon-name-part></tp:taxon-name></italic> and <italic><tp:taxon-name><tp:taxon-name-part taxon-name-part-type="genus" reg="Cytospora">C.</tp:taxon-name-part><tp:taxon-name-part taxon-name-part-type="species" reg="lhasaensis">lhasaensis</tp:taxon-name-part></tp:taxon-name></italic>. However, it is distinct from them by producing larger conidia, i.e., 4.2–5.7 × 1.6–2.2 μm in <italic><tp:taxon-name><tp:taxon-name-part taxon-name-part-type="genus" reg="Cytospora">C.</tp:taxon-name-part><tp:taxon-name-part taxon-name-part-type="species" reg="longdensis">longdensis</tp:taxon-name-part></tp:taxon-name></italic> vs. 0.5–2 × 0.5–1 μm in <italic><tp:taxon-name><tp:taxon-name-part taxon-name-part-type="genus" reg="Cytospora">C.</tp:taxon-name-part><tp:taxon-name-part taxon-name-part-type="species" reg="suecica">suecica</tp:taxon-name-part></tp:taxon-name></italic> and 3.5–5 × 1–1.5 μm in <italic><tp:taxon-name><tp:taxon-name-part taxon-name-part-type="genus" reg="Cytospora">C.</tp:taxon-name-part><tp:taxon-name-part taxon-name-part-type="species" reg="lhasaensis">lhasaensis</tp:taxon-name-part></tp:taxon-name></italic> (<xref ref-type="bibr" rid="B16">Lin et al. 2024</xref>). Additionally, it differs from <italic><tp:taxon-name><tp:taxon-name-part taxon-name-part-type="genus" reg="Cytospora">C.</tp:taxon-name-part><tp:taxon-name-part taxon-name-part-type="species" reg="suecica">suecica</tp:taxon-name-part></tp:taxon-name></italic> (CBS 450.51) and <italic><tp:taxon-name><tp:taxon-name-part taxon-name-part-type="genus" reg="Cytospora">C.</tp:taxon-name-part><tp:taxon-name-part taxon-name-part-type="species" reg="lhasaensis">lhasaensis</tp:taxon-name-part></tp:taxon-name></italic> (CFCC 58706) in SNPs for the five gene region sequences (<italic><tp:taxon-name><tp:taxon-name-part taxon-name-part-type="genus" reg="Cytospora">C.</tp:taxon-name-part><tp:taxon-name-part taxon-name-part-type="species" reg="longdensis">longdensis</tp:taxon-name-part></tp:taxon-name></italic> vs. <italic><tp:taxon-name><tp:taxon-name-part taxon-name-part-type="genus" reg="Cytospora">C.</tp:taxon-name-part><tp:taxon-name-part taxon-name-part-type="species" reg="suecica">suecica</tp:taxon-name-part></tp:taxon-name></italic>: 23 out of 473 bp in <abbrev xmlns:xlink="http://www.w3.org/1999/xlink" xlink:title="internal transcribed spacer" id="ABBRID0ER3DI" xlink:type="simple">ITS</abbrev>, 28 out of 203 bp in <italic><abbrev xmlns:xlink="http://www.w3.org/1999/xlink" xlink:title="actin" id="ABBRID0EW3DI" xlink:type="simple">act</abbrev></italic>, 26 out of 644 bp in <italic><abbrev xmlns:xlink="http://www.w3.org/1999/xlink" xlink:title="RNA polymerase II subunit" id="ABBRID0E23DI" xlink:type="simple">rpb2</abbrev></italic>, 70 out of 500 bp in <italic><abbrev xmlns:xlink="http://www.w3.org/1999/xlink" xlink:title="translation elongation factor 1-alpha" id="ABBRID0EA4DI" xlink:type="simple">tef1-α</abbrev></italic>, and 55 out of 388 bp in <italic><abbrev xmlns:xlink="http://www.w3.org/1999/xlink" xlink:title="β-tubulin" id="ABBRID0EF4DI" xlink:type="simple">tub2</abbrev></italic>; <italic><tp:taxon-name><tp:taxon-name-part taxon-name-part-type="genus" reg="Cytospora">C.</tp:taxon-name-part><tp:taxon-name-part taxon-name-part-type="species" reg="longdensis">longdensis</tp:taxon-name-part></tp:taxon-name></italic> vs. <italic><tp:taxon-name><tp:taxon-name-part taxon-name-part-type="genus" reg="Cytospora">C.</tp:taxon-name-part><tp:taxon-name-part taxon-name-part-type="species" reg="lhasaensis">lhasaensis</tp:taxon-name-part></tp:taxon-name></italic>: 17 out of 473 bp in <abbrev xmlns:xlink="http://www.w3.org/1999/xlink" xlink:title="internal transcribed spacer" id="ABBRID0E64DI" xlink:type="simple">ITS</abbrev>, 19 out of 203 bp in <italic><abbrev xmlns:xlink="http://www.w3.org/1999/xlink" xlink:title="actin" id="ABBRID0EE5DI" xlink:type="simple">act</abbrev></italic>, 25 out of 644 bp in <italic><abbrev xmlns:xlink="http://www.w3.org/1999/xlink" xlink:title="RNA polymerase II subunit" id="ABBRID0EJ5DI" xlink:type="simple">rpb2</abbrev></italic>, 75 out of 500 bp in <italic><abbrev xmlns:xlink="http://www.w3.org/1999/xlink" xlink:title="translation elongation factor 1-alpha" id="ABBRID0EO5DI" xlink:type="simple">tef1-α</abbrev></italic>, and 61 out of 388 bp in <italic><abbrev xmlns:xlink="http://www.w3.org/1999/xlink" xlink:title="β-tubulin" id="ABBRID0ET5DI" xlink:type="simple">tub2</abbrev></italic>). Additionally, the multi-gene (<abbrev xmlns:xlink="http://www.w3.org/1999/xlink" xlink:title="internal transcribed spacer" id="ABBRID0EX5DI" xlink:type="simple">ITS</abbrev>, <italic><abbrev xmlns:xlink="http://www.w3.org/1999/xlink" xlink:title="actin" id="ABBRID0E35DI" xlink:type="simple">act</abbrev></italic>, <italic><abbrev xmlns:xlink="http://www.w3.org/1999/xlink" xlink:title="RNA polymerase II subunit" id="ABBRID0EB6DI" xlink:type="simple">rpb2</abbrev></italic>, <italic><abbrev xmlns:xlink="http://www.w3.org/1999/xlink" xlink:title="translation elongation factor 1-alpha" id="ABBRID0EG6DI" xlink:type="simple">tef1-α</abbrev></italic>, and <italic><abbrev xmlns:xlink="http://www.w3.org/1999/xlink" xlink:title="β-tubulin" id="ABBRID0EL6DI" xlink:type="simple">tub2</abbrev></italic>) phylogram reveals that <italic><tp:taxon-name><tp:taxon-name-part taxon-name-part-type="genus" reg="Cytospora">C.</tp:taxon-name-part><tp:taxon-name-part taxon-name-part-type="species" reg="longdensis">longdensis</tp:taxon-name-part></tp:taxon-name></italic> represents an independent clade with high support (<abbrev xmlns:xlink="http://www.w3.org/1999/xlink" xlink:title="Maximum likelihood" id="ABBRID0E16DI" xlink:type="simple">ML</abbrev>/<abbrev xmlns:xlink="http://www.w3.org/1999/xlink" xlink:title="Bayesian inference" id="ABBRID0E56DI" xlink:type="simple">BI</abbrev> = 100/1, Fig. <xref ref-type="fig" rid="F1">1</xref>).</p></tp:treatment-sec><tp:treatment-sec><!--Section generated to contain objects referenced in tp:taxon-treatment.--><fig id="F1" position="float" orientation="portrait"><object-id xmlns:xlink="http://www.w3.org/1999/xlink" content-type="doi" xlink:type="simple">10.3897/mycokeys.118.152880.figure1</object-id><object-id xmlns:xlink="http://www.w3.org/1999/xlink" content-type="arpha" xlink:type="simple">F6564B12-79D9-5BA2-8B8E-8A63A8AAC816</object-id><label>Figure 1.</label><caption><p>Phylogenetic tree of <italic><tp:taxon-name><tp:taxon-name-part taxon-name-part-type="genus" reg="Cytospora">Cytospora</tp:taxon-name-part></tp:taxon-name></italic> based on maximum likelihood analysis of a combined DNA sequence dataset of <abbrev xmlns:xlink="http://www.w3.org/1999/xlink" xlink:title="internal transcribed spacer" id="ABBRID0ETRDI" xlink:type="simple">ITS</abbrev>, <italic><abbrev xmlns:xlink="http://www.w3.org/1999/xlink" xlink:title="actin" id="ABBRID0EYRDI" xlink:type="simple">act</abbrev></italic>, <italic><abbrev xmlns:xlink="http://www.w3.org/1999/xlink" xlink:title="RNA polymerase II subunit" id="ABBRID0E4RDI" xlink:type="simple">rpb2</abbrev></italic>, <italic><abbrev xmlns:xlink="http://www.w3.org/1999/xlink" xlink:title="translation elongation factor 1-alpha" id="ABBRID0ECSDI" xlink:type="simple">tef1-α</abbrev></italic>, and <italic><abbrev xmlns:xlink="http://www.w3.org/1999/xlink" xlink:title="β-tubulin" id="ABBRID0EHSDI" xlink:type="simple">tub2</abbrev></italic> genes. Bootstrap values ≥ 50% (maximum likelihood) and posterior probabilities ≥ 0.5 (Bayesian) are presented at the branches. Values lower than these thresholds are marked with “*”, and absent are marked with “-”. Type materials are marked with “T”. Isolates from this study are highlighted in blue. The tree was rooted to <italic><tp:taxon-name><tp:taxon-name-part taxon-name-part-type="genus" reg="Diaporthe">Diaporthe</tp:taxon-name-part><tp:taxon-name-part taxon-name-part-type="species" reg="vaccinii">vaccinii</tp:taxon-name-part></tp:taxon-name></italic> (CBS 160.32).</p></caption><graphic xmlns:xlink="http://www.w3.org/1999/xlink" xlink:href="mycokeys-118-345-g001.jpg" position="float" orientation="portrait" xlink:type="simple" id="oo_1352584.jpg"><uri content-type="original_file" xlink:type="simple">https://binary.pensoft.net/fig/1352584</uri></graphic></fig></tp:treatment-sec><ref-list><ref id="B16"><mixed-citation xmlns:xlink="http://www.w3.org/1999/xlink" xlink:type="simple"><person-group><name name-style="western"><surname>Lin</surname><given-names>L</given-names></name><name name-style="western"><surname>Fan</surname><given-names>XL</given-names></name><name name-style="western"><surname>Groenewald</surname><given-names>JZ</given-names></name><name name-style="western"><surname>Jami</surname><given-names>F</given-names></name><name name-style="western"><surname>Wingfield</surname><given-names>MJ</given-names></name><name name-style="western"><surname>Voglmayer</surname><given-names>H</given-names></name><name name-style="western"><surname>Jaklitsch</surname><given-names>W</given-names></name><name name-style="western"><surname>Castlebury</surname><given-names>LA</given-names></name><name name-style="western"><surname>Tian</surname><given-names>CM</given-names></name><name name-style="western"><surname>Crous</surname><given-names>PW</given-names></name></person-group> (<year>2024</year>) <article-title><italic><tp:taxon-name><tp:taxon-name-part taxon-name-part-type="genus">Cytospora</tp:taxon-name-part></tp:taxon-name></italic>: An important genus of canker pathogens.</article-title><source>Studies in Mycology</source><volume>109</volume>: <fpage>323</fpage>–<lpage>401</lpage>. <ext-link xlink:href="10.3114/sim.2024.109.05" ext-link-type="doi" xlink:type="simple">https://doi.org/10.3114/sim.2024.109.05</ext-link></mixed-citation></ref></ref-list></tp:taxon-treatment>
