# Supplementary material for: ﻿Cytosporalongdensis sp. nov. and C.sinensis (Diaporthales, Valsaceae) associated with Populusalba subsp. pyramidalis canker and dieback in China
Source: MycoKeys. 2025 Jun 13;118:345–59. doi: 10.3897/mycokeys.118.152880 (PMC12238985; doi:10.3897/mycokeys.118.152880)
Supplement: XML Treatment for Cytospora sinensis [file mycokeys.118.152880-treatment2.xml]

<!DOCTYPE tp:taxon-treatment
  PUBLIC "-//TaxonX//DTD Taxonomic Treatment Publishing DTD v0 20100105//EN" "tax-treatment-NSO.dtd">
<tp:taxon-treatment xmlns:tp="http://www.plazi.org/taxpub"><tp:treatment-meta><kwd-group><label>Taxon classification</label><kwd>
                <named-content content-type="kingdom">Fungi</named-content>
              </kwd><kwd>
                <named-content content-type="order">Diaporthales</named-content>
              </kwd><kwd>
                <named-content content-type="family">Valsaceae</named-content>
              </kwd></kwd-group><mixed-citation publication-type="journal"><person-group><name><surname>Li</surname><given-names>Jieqiong</given-names></name><name><surname>Li</surname><given-names>Canting</given-names></name><name><surname>Wang</surname><given-names>Ganlin</given-names></name><name><surname>Zhu</surname><given-names>Liangliang</given-names></name><name><surname>Huang</surname><given-names>Lili</given-names></name></person-group><article-title>﻿<italic><tp:taxon-name><tp:taxon-name-part taxon-name-part-type="genus" reg="Cytospora">Cytospora</tp:taxon-name-part><tp:taxon-name-part taxon-name-part-type="species" reg="longdensis">longdensis</tp:taxon-name-part></tp:taxon-name></italic> sp. nov. and <italic><tp:taxon-name><tp:taxon-name-part taxon-name-part-type="genus" reg="Cytospora">C.</tp:taxon-name-part><tp:taxon-name-part taxon-name-part-type="species" reg="sinensis">sinensis</tp:taxon-name-part></tp:taxon-name></italic> (<tp:taxon-name><tp:taxon-name-part taxon-name-part-type="order">Diaporthales</tp:taxon-name-part></tp:taxon-name>, <tp:taxon-name><tp:taxon-name-part taxon-name-part-type="family">Valsaceae</tp:taxon-name-part></tp:taxon-name>) associated with <italic><tp:taxon-name><tp:taxon-name-part taxon-name-part-type="genus" reg="Populus">Populus</tp:taxon-name-part><tp:taxon-name-part taxon-name-part-type="species" reg="alba">alba</tp:taxon-name-part></tp:taxon-name></italic> subsp. <italic><tp:taxon-name><tp:taxon-name-part taxon-name-part-type="genus" reg="Populus"/><tp:taxon-name-part taxon-name-part-type="species" reg="alba"/><tp:taxon-name-part taxon-name-part-type="subspecies" reg="pyramidalis">pyramidalis</tp:taxon-name-part></tp:taxon-name></italic> canker and dieback in China</article-title><source>MycoKeys</source><day>13</day><month>06</month><year>2025</year><volume>118</volume><fpage>345</fpage><lpage>359</lpage><pub-id pub-id-type="doi">10.3897/mycokeys.118.152880</pub-id></mixed-citation></tp:treatment-meta><tp:nomenclature><label>﻿</label><tp:taxon-name>
              <object-id xmlns:xlink="http://www.w3.org/1999/xlink" content-type="arpha" xlink:type="simple">04C7DF46-9D88-5063-9068-EC58B937141A</object-id>
              <tp:taxon-name-part taxon-name-part-type="genus" reg="Cytospora">Cytospora</tp:taxon-name-part>
              <tp:taxon-name-part taxon-name-part-type="species" reg="sinensis">sinensis</tp:taxon-name-part>
            </tp:taxon-name><tp:taxon-authority>L. Lin &amp; X.L. Fan, Studies in Mycology 109: 381 (2024)</tp:taxon-authority><xref ref-type="fig" rid="F3">Fig. 3</xref></tp:nomenclature><tp:treatment-sec sec-type="description" id="SECID0EQBAK"><title>Description.</title><p><bold><italic>Sexual morph</italic></bold>: not observed. <bold><italic>Asexual morph</italic></bold>: Conidiomata immersed in bark, erumpent when mature, discoid, with multiple locules. Conceptacle absent. Ectostromatic disc isabelline or greenish black, circular to ovoid, (285–)305–452(–512) μm in diameter, with single ostiole per disc. Ostiole black, circular to ovoid, (38–)45–84(–103) μm in diameter. Locules numerous, divided with shared walls. Conidiophores hyaline, thin-walled, unbranched, or branched at the bases, 12.5–23.2 × 1.2–2.2 μm (av. = 17.6 ± 2.7 × 1.6 ± 0.2 μm, n = 30). Conidiogenous cells enteroblastic, phialidic, subcylindrical to cylindrical. Conidia hyaline, smooth, allantoid, aseptate, 4.5–5.9 × 1.6–2.1 μm (av. = 5.2 ± 0.4 × 1.8 ± 0.1 μm, n = 50).</p></tp:treatment-sec><tp:treatment-sec sec-type="description" id="SECID0E5BAK"><title>Culture characteristics.</title><p>Colonies at 25 °C on PDA are initially white, flat, growing up to 6.2 cm in diameter after three days, becoming olivaceous and completely covering the 9.0 cm Petri dish after five days.</p></tp:treatment-sec><tp:treatment-sec sec-type="material" id="SECID0EDCAK"><title>Additional materials examined.</title><p>China • Ningxia Hui Autonomous Region, Guyuan City, Longde County, Shatang Town, <named-content xmlns:xlink="http://www.w3.org/1999/xlink" content-type="dwc:verbatimCoordinates" xlink:type="simple"><named-content content-type="geo-json" specific-use="{&#34;type&#34;:&#34;Point&#34;,&#34;coordinates&#34;:[106.118722,35.586806]}" id="NCID0EMCAK" xlink:type="simple">35°35'12.5"N, 106°7'7.4"E</named-content></named-content>, on cankered and infected branches of <tp:taxon-name><tp:taxon-name-part taxon-name-part-type="genus" reg="Populus">Populus</tp:taxon-name-part><tp:taxon-name-part taxon-name-part-type="species" reg="alba">alba</tp:taxon-name-part><tp:taxon-name-part taxon-name-part-type="infraspecific-rank">subsp.</tp:taxon-name-part><tp:taxon-name-part taxon-name-part-type="subspecies" reg="pyramidalis">pyramidalis</tp:taxon-name-part></tp:taxon-name>, 30 July 2022, J.Q. Li &amp; L.L. Huang (<abbrev xmlns:xlink="http://www.w3.org/1999/xlink" xlink:title="State Key Laboratory for Crop Stress Resistance and High-Efﬁciency Production, Northwest A&amp;F University" id="ABBRID0ECDAK" xlink:type="simple">NWAFU</abbrev> H180, culture: D180; <abbrev xmlns:xlink="http://www.w3.org/1999/xlink" xlink:title="State Key Laboratory for Crop Stress Resistance and High-Efﬁciency Production, Northwest A&amp;F University" id="ABBRID0EGDAK" xlink:type="simple">NWAFU</abbrev> H182, culture: D182; <abbrev xmlns:xlink="http://www.w3.org/1999/xlink" xlink:title="State Key Laboratory for Crop Stress Resistance and High-Efﬁciency Production, Northwest A&amp;F University" id="ABBRID0EKDAK" xlink:type="simple">NWAFU</abbrev> H184, culture: D184).</p></tp:treatment-sec><tp:treatment-sec sec-type="notes" id="SECID0EODAK"><title>Notes.</title><p><italic><tp:taxon-name><tp:taxon-name-part taxon-name-part-type="genus" reg="Cytospora">Cytospora</tp:taxon-name-part><tp:taxon-name-part taxon-name-part-type="species" reg="sinensis">sinensis</tp:taxon-name-part></tp:taxon-name></italic> has been reported from <italic><tp:taxon-name><tp:taxon-name-part taxon-name-part-type="genus" reg="Populus">Populus</tp:taxon-name-part></tp:taxon-name></italic> species in Gansu and Yunnan provinces of China (<xref ref-type="bibr" rid="B16">Lin et al. 2024</xref>). In the present study, three isolates causing canker and dieback on <tp:taxon-name><tp:taxon-name-part taxon-name-part-type="genus" reg="Populus">Populus</tp:taxon-name-part><tp:taxon-name-part taxon-name-part-type="species" reg="alba">alba</tp:taxon-name-part><tp:taxon-name-part taxon-name-part-type="infraspecific-rank">subsp.</tp:taxon-name-part><tp:taxon-name-part taxon-name-part-type="subspecies" reg="pyramidalis">pyramidalis</tp:taxon-name-part></tp:taxon-name> in the Ningxia Hui Autonomous Region were identified as <italic><tp:taxon-name><tp:taxon-name-part taxon-name-part-type="genus" reg="Cytospora">C.</tp:taxon-name-part><tp:taxon-name-part taxon-name-part-type="species" reg="sinensis">sinensis</tp:taxon-name-part></tp:taxon-name></italic> based on the phylogenetic topology (Fig. <xref ref-type="fig" rid="F1">1</xref>) and morphological characteristics consistent with previous descriptions (Fig. <xref ref-type="fig" rid="F3">3</xref>, <xref ref-type="bibr" rid="B16">Lin et al. 2024</xref>).</p><fig id="F3" position="float" orientation="portrait"><object-id xmlns:xlink="http://www.w3.org/1999/xlink" content-type="doi" xlink:type="simple">10.3897/mycokeys.118.152880.figure3</object-id><object-id xmlns:xlink="http://www.w3.org/1999/xlink" content-type="arpha" xlink:type="simple">154F47D5-9386-5B89-9148-5330F29F8FCE</object-id><label>Figure 3.</label><caption><p><italic><tp:taxon-name><tp:taxon-name-part taxon-name-part-type="genus" reg="Cytospora">Cytospora</tp:taxon-name-part><tp:taxon-name-part taxon-name-part-type="species" reg="sinensis">sinensis</tp:taxon-name-part></tp:taxon-name></italic> (D 184). <bold>A</bold> View of conidiomata on branch; <bold>B, C</bold> Transverse section through a conidioma; <bold>D, E</bold> Longitudinal section through a conidioma; <bold>F</bold> Conidiophores and conidiogenous cells; <bold>G</bold> Conidia; <bold>H</bold> Cultures on PDA after five days, front side (left) and back side (right). Scale bars: 500 μm (<bold>A</bold>); 100 μm (<bold>B, C, E</bold>); 50 μm (<bold>D</bold>); 5 μm (<bold>F, G</bold>).</p></caption><graphic xmlns:xlink="http://www.w3.org/1999/xlink" xlink:href="mycokeys-118-345-g003.jpg" position="float" orientation="portrait" xlink:type="simple" id="oo_1352586.jpg"><uri content-type="original_file" xlink:type="simple">https://binary.pensoft.net/fig/1352586</uri></graphic></fig></tp:treatment-sec><tp:treatment-sec><!--Section generated to contain objects referenced in tp:taxon-treatment.--><fig id="F1" position="float" orientation="portrait"><object-id xmlns:xlink="http://www.w3.org/1999/xlink" content-type="doi" xlink:type="simple">10.3897/mycokeys.118.152880.figure1</object-id><object-id xmlns:xlink="http://www.w3.org/1999/xlink" content-type="arpha" xlink:type="simple">F6564B12-79D9-5BA2-8B8E-8A63A8AAC816</object-id><label>Figure 1.</label><caption><p>Phylogenetic tree of <italic><tp:taxon-name><tp:taxon-name-part taxon-name-part-type="genus" reg="Cytospora">Cytospora</tp:taxon-name-part></tp:taxon-name></italic> based on maximum likelihood analysis of a combined DNA sequence dataset of <abbrev xmlns:xlink="http://www.w3.org/1999/xlink" xlink:title="internal transcribed spacer" id="ABBRID0ETRDI" xlink:type="simple">ITS</abbrev>, <italic><abbrev xmlns:xlink="http://www.w3.org/1999/xlink" xlink:title="actin" id="ABBRID0EYRDI" xlink:type="simple">act</abbrev></italic>, <italic><abbrev xmlns:xlink="http://www.w3.org/1999/xlink" xlink:title="RNA polymerase II subunit" id="ABBRID0E4RDI" xlink:type="simple">rpb2</abbrev></italic>, <italic><abbrev xmlns:xlink="http://www.w3.org/1999/xlink" xlink:title="translation elongation factor 1-alpha" id="ABBRID0ECSDI" xlink:type="simple">tef1-α</abbrev></italic>, and <italic><abbrev xmlns:xlink="http://www.w3.org/1999/xlink" xlink:title="β-tubulin" id="ABBRID0EHSDI" xlink:type="simple">tub2</abbrev></italic> genes. Bootstrap values ≥ 50% (maximum likelihood) and posterior probabilities ≥ 0.5 (Bayesian) are presented at the branches. Values lower than these thresholds are marked with “*”, and absent are marked with “-”. Type materials are marked with “T”. Isolates from this study are highlighted in blue. The tree was rooted to <italic><tp:taxon-name><tp:taxon-name-part taxon-name-part-type="genus" reg="Diaporthe">Diaporthe</tp:taxon-name-part><tp:taxon-name-part taxon-name-part-type="species" reg="vaccinii">vaccinii</tp:taxon-name-part></tp:taxon-name></italic> (CBS 160.32).</p></caption><graphic xmlns:xlink="http://www.w3.org/1999/xlink" xlink:href="mycokeys-118-345-g001.jpg" position="float" orientation="portrait" xlink:type="simple" id="oo_1352584.jpg"><uri content-type="original_file" xlink:type="simple">https://binary.pensoft.net/fig/1352584</uri></graphic></fig></tp:treatment-sec><ref-list><ref id="B16"><mixed-citation xmlns:xlink="http://www.w3.org/1999/xlink" xlink:type="simple"><person-group><name name-style="western"><surname>Lin</surname><given-names>L</given-names></name><name name-style="western"><surname>Fan</surname><given-names>XL</given-names></name><name name-style="western"><surname>Groenewald</surname><given-names>JZ</given-names></name><name name-style="western"><surname>Jami</surname><given-names>F</given-names></name><name name-style="western"><surname>Wingfield</surname><given-names>MJ</given-names></name><name name-style="western"><surname>Voglmayer</surname><given-names>H</given-names></name><name name-style="western"><surname>Jaklitsch</surname><given-names>W</given-names></name><name name-style="western"><surname>Castlebury</surname><given-names>LA</given-names></name><name name-style="western"><surname>Tian</surname><given-names>CM</given-names></name><name name-style="western"><surname>Crous</surname><given-names>PW</given-names></name></person-group> (<year>2024</year>) <article-title><italic><tp:taxon-name><tp:taxon-name-part taxon-name-part-type="genus">Cytospora</tp:taxon-name-part></tp:taxon-name></italic>: An important genus of canker pathogens.</article-title><source>Studies in Mycology</source><volume>109</volume>: <fpage>323</fpage>–<lpage>401</lpage>. <ext-link xlink:href="10.3114/sim.2024.109.05" ext-link-type="doi" xlink:type="simple">https://doi.org/10.3114/sim.2024.109.05</ext-link></mixed-citation></ref></ref-list></tp:taxon-treatment>
